# Supplementary material for: A Blast‐Resistant NLR Gene Confers Drought Resistance by Competitively Interacting with an E3 Ligase to Protect Phenylalanine Ammonia‐Lyase in Rice
Source: Adv Sci (Weinh). 2025 Jul 21;12(39):e02662. doi: 10.1002/advs.202502662 (PMC12533315; doi:10.1002/advs.202502662)
Supplement: Supplementary file 2 — Supplemental Table 1–4 [file ADVS-12-e02662-s001.xlsx]

## Sheet: Table S1
Table S1. The survival rate and information of 237 indica accessions
Landrace	Survival Rate	Cultivar Name	Subpopulation	Location	Longitude	Latitude
C001	0.74126	Sadu-cho	IndI	Philippines	121	14.6
C006	0.901651	Shan-Huang Zhan-2-1	Ind	China	116.28	39.54
C007	0.863349	Shan-Huang Zhan-2-2	Ind	India	77.2	28.6
C009	0.860955	MOROBEREKAN	Ind	United States	-77.02	38.54
C011	0.860955	MILYANG 23	IndII	Taiwan	121.31	25.03
C019	0.93756	Aijiaonante	IndI	Guangdong	113.15	23.08
C020	0.918409	Guangluai-4-1	IndI	Hunan	113	28.11
C022	0.82744	JinnanteB	IndI	Hunan	113	28.11
C024	0.896864	zhenshan97B-1	IndI	Jiangxi	115.52	28.41
C027	0.8825	Dianrui409B	Ind	Yunnan	102.41	25.04
C030	0.872925	88B-1	Ind	Jiangsu	118.5	32.02
C033	0.889682	Lucaihao	IndI	Fujian	119.18	26.05
C036	0.872925	Shufeng101	IndI	Sichuan	104.05	30.39
C037	0.870531	Chengduai3hao	IndI	Sichuan	104.05	30.39
C038	0.932772	Sankecui	Ind	Hunan	113	28.11
C039	0.810683	Gongju73	IndI	Yunnan	102.41	25.04
C040	0.870531	Jiabala	IndI	Xizang	91.1	29.41
C041	0.877712	Taishannuo	IndI	Guangdong	113.15	23.08
C042	0.899258	Guichao2hao	Ind	Guangdong	113.15	23.08
C043	0.848986	Huke3hao	Ind	Shanghai	121.29	31.14
C044	0.870531	Teqingxuanhui	IndII	Unknown	NA	NA
C045	0.884894	Huangsiguizhan	IndII	Guangdong	113.15	23.08
C046	0.808289	Xiangwanxian3hao	Ind	Hunan	113	28.11
C047	0.884894	Hanmadao-2	IndI	Taiwan	121.31	25.03
C049	0.880106	Jinyou1hao	IndII	Fujian	119.18	26.05
C050	0.906439	Chengnongshuijing	IndII	Sichuan	104.05	30.39
C053	0.815471	Momi	Ind	Guangxi	108.2	22.48
C055	0.834622	Sanbaili	IndI	Hunan	113	28.11
C058	0.901651	Liusha1hao	IndI	Guangxi, China	108.2	22.48
C059	0.935166	Bawangbian1	IndI	Hubei	114	30
C060	0.841804	Dongtingwanxian	IndI	Hunan	113	28.11
C061	0.889682	Yangdao2hao	IndII	Jiangsu	118.5	32.02
C062	0.848986	WH62	IndI	Henan	113.42	34.48
C065	0.856167	Hongwan1hao	Ind	Fujian	119.18	26.05
C068	0.877712	Taizhongxianxuan2	IndII	Taiwan	121.31	25.03
C069	0.884894	Dangyu5hao	IndII	Anhui	117.18	37.51
C072	0.865743	Nantehao	IndI	Jiangxi	115.52	28.41
C078	0.872925	Qitoubaigu	IndI	Yunnan	102.41	25.04
C081	0.892076	Heidu4	IndI	Guangdong	113.15	23.08
C090	0.870531	Sanlicun	IndII	Shanxi	108.54	34.16
C091	0.887288	Meihuanuo-1	IndI	Sichuan	104.05	30.39
C092	0.870531	Meihuanuo-2	IndI	Yunnan	102.41	25.04
C095	0.913621	Xiaohonggu	IndI	Yunnan	102.41	25.04
C096	0.870531	Jinxibai-1	Ind	Jiangxi	115.52	28.41
C097	0.760411	Jinbaoyin	Ind	Fujian	119.18	26.05
C099	0.846592	WH099	Ind	Guangxi	108.2	22.48
C100	0.767593	WH100	Ind	Hubei	114	30
C102	0.870531	Qiyuexian	Ind	Guangxi	108.2	22.48
C104	0.865743	Mamagu-1	IndI	Sichuan	104.05	30.39
C105	0.877712	WH105	Ind	Yunnan	102.41	25.04
C107	0.899258	Mowanggunei-2	Ind	Yunnan	102.41	25.04
C108	0.868137	Mamagu-2	IndI	Sichuan	104.05	30.39
C109	0.889682	WH109	IndI	Yunnan	102.41	25.04
C112	0.743654	Jinnante43B	IndI	Hunan	113	28.11
C113	0.834622	Xiangzaoxian7hao	Ind	Hunan	113	28.11
C114	0.865743	80B	Ind	Hunan	113	28.11
C115	0.865743	WH115	IndII	Hunan	113	28.11
C117	0.877712	Jiangnongzao1hao	Ind	Jiangxi	115.52	28.41
C118	0.880106	Gu154	IndII	Unknown	NA	NA
C122	0.851379	Aituogu151	IndI	Sichuan	104.05	30.39
C124	0.870531	menjiading2	Ind	Hainan	110.3	20.2
C128	0.837016	Liuyezhan	IndI	Hubei	114	30
C131	0.920803	Xuanenchangtan	IndI	Hubei	114	30
C132	0.89447	Jinzhinuo	Ind	Yunnan	102.41	25.04
C135	0.860955	Xibaizhan	IndI	Sichuan	104.05	30.39
C136	0.856167	Zegu	IndI	Guizhou	106.42	26.35
C139	0.89447	WH139	IndI	Yunnan	102.41	25.04
C140	0.911227	Wuzuhonggu	IndI	Yunnan	102.41	25.04
C141	0.825047	Nangaogu-1	IndI	Yunnan	102.41	25.04
C142	0.875319	Mowanggunei-1	Ind	Yunnan	102.41	25.04
C145	0.932772	Zhenshan97B	IndI	Zhejiang	120.09	30.14
C147	0.892076	Minghui63	IndII	Unknown	NA	NA
C148	0.853773	9311	IndII	Hunan	113	28.11
C151	0.879725	Nanjing11	IndI	Jiangsu	118.5	32.02
C155	0.901651	Erjiunan1hao	IndI	Zhejiang	120.09	30.14
C156	0.916015	ChaoyangyihaoB	IndI	Hunan	113	28.11
C157	0.93756	L301B	IndI	Hunan	113	28.11
C158	0.927984	Guangluai15	IndI	Guangxi	108.2	22.48
C159	0.892076	ZhuzhenB	IndI	Hunan	113	28.11
C160	0.896864	Baoxie-7B	Ind	Hunan	113	28.11
C161	0.927984	Gzhenshan97B	IndI	Sichuan	104.05	30.39
C162	0.817865	Nanxiongzaoyou	Ind	Guangdong	113.15	23.08
C163	0.896864	Zaoshuxianghei	IndII	Guangxi	108.2	22.48
C164	0.935166	IR661-1	IndII	Unknown	NA	NA
C165	0.83941	Nanjing11-2	IndI	Jiangsu	118.5	32.02
C166	0.887288	Gui630	Ind	Unknown	NA	NA
C167	0.865743	76--1	Ind	Unknown	NA	NA
C168	0.805895	Xugunuo	Ind	Hunan	113	28.11
C169	0.887288	Taizhongzailai1	Ind	Taiwan	121.31	25.03
C173	0.853773	Aimakang	IndI	Sichuan	104.05	30.39
C174	0.837016	JWR221	IndII	Unknown	NA	NA
C175	0.899258	Zhengxian232	Ind	Jiangsu	118.5	32.02
C176	0.896864	Chenwan3hao	Ind	Hunan	113	28.11
C178	0.863349	Aimi	IndI	Jiangxi	115.52	28.41
C182	0.8825	Hengxianliangchun	IndI	Guangxi	108.2	22.48
C183	0.846592	Leihuozhan	IndI	Anhui	117.18	37.51
C184	0.944742	Baikezaohe	IndI	Hunan	113	28.11
C190	0.848986	Xiangdao	IndI	Henan	113	28.11
C191	0.913621	Younian	IndI	Guizhou	106.42	26.35
C193	0.808289	Zhongnong4hao	IndI	Sichuan	104.05	30.39
C197	0.731684	Maweinian	IndI	Guizhou	106.42	26.35
C198	0.810683	Zinuo	IndI	Yunnan	102.41	25.04
C199	0.870531	Beizinuo	IndI	Yunnan	102.41	25.04
C200	0.868137	Biwusheng	IndI	Yunnan	102.41	25.04
C201	0.820259	Yizhixiang	Ind	Fujian	119.18	26.05
C202	0.944742	Xiaobaimi	IndI	Guizhou	106.42	26.35
C203	0.8825	Zaoxian240	IndI	Anhui	117.18	37.51
W001	0.944742	Mayang Khang	IndI	Indonesia	106.45	-6.08
W009	0.863349	BERLIN	Ind	Costa Rica	-84	10
W023	0.8825	Warrangal Culture 1252	Ind	India	77.2	28.6
W026	0.846592	Won Son Zo No. 11	IndI	Korea	127	37.6
W029	0.884894	Ai Chueh Ta Pai Ku	IndI	Taiwan	121.38	25.02
W031	0.880106	Sipirasikkam	IndI	Indonesia	106.45	-6.08
W032	0.825047	TJ	IndI	Guyana	-58.1	6.46
W033	0.841804	PD 46	IndI	Sri Lanka	79.52	6.55
W035	0.786744	K8C-263-3	Ind	Suriname	-55.14	5.52
W036	0.851379	Chun 118-33	IndI	China	116.4	39.9
W039	0.860955	Nam Dawk Mai	IndI	Thailand	100.5	13.8
W040	0.863349	INIAP 7	IndII	Ecuador	-89.36	-0.54
W043	0.805895	Dichroa Alef Uslkij	IndII	Kazakhstan	68	48
W044	0.769987	BKN 6987-68-14	IndII	Thailand	100.29	13.5
W046	0.868137	IR 9660-48-1-1-2	IndII	Philippines	121	14.6
W051	0.841804	RP2151-173-1-8	IndII	India	77.2	28.6
W054	0.863349	Toga	Ind	India	77.2	28.6
W058	0.817865	Kao Chio Lin Chou	IndI	Taiwan	121.7	25
W066	0.762805	IR 238	IndII	Philippines	121	14.6
W070	0.870531	Shui Ya Jien	Ind	Hong Kong	114.08	22.17
W073	0.89447	IR 2061-214-2-3	IndII	Philippines	121	14.6
W075	0.868137	Sapundali Local	Ind	India	77.2	28.6
W078	0.593317	B805D-MR-16-8-3	IndII	Indonesia	106.45	-6.08
W080	0.865743	UZ ROS 59	IndI	Uzbekistan	69.13	41.16
W083	0.858561	CNTLR80076-44-1-1-1	IndII	Thailand	100.29	13.5
W084	0.846592	IR 58614-B-B-8-2	IndII	Philippines	121	14.6
W086	0.880106	4484	IndII	China	116.4	39.9
W087	0.851379	YOU-I B	IndI	China	116.4	39.9
W089	0.860955	Egyptian Wild Type	Ind	Turkey	32.54	40.02
W093	0.803501	Srav Prapay	Ind	Cambodia	104.55	11.35
W101	0.865743	AMANE	Ind	Sri Lanka	79.52	6.55
W111	0.813077	Sereno	Ind	Jamaica	-76.48	17.58
W114	0.908833	Heo Trang	Ind	Vietnam	105.85	21.03
W124	0.887288	Kin Shan Zim	IndI	China	116.4	39.9
W126	0.89447	Pan Ju	IndI	China	116.4	39.9
W132	0.858561	Hsin Hsing Pai Ku	IndI	Taiwan	121.38	25.02
W133	0.777169	TD 70	Ind	Thailand	100.5	13.8
W137	0.911227	CM1, HAIPONG	Ind	Vietnam	105.85	21.03
W138	0.944742		IndI	China	116.4	39.9
W144	0.896864	Ao Chiu 2 Hao	IndI	China	116.4	39.9
W145	0.863349	GUYANE 1	Ind	Chad	15.04	12.1
W146	0.856167	10340	IndI	Italy	12.37	41.52
W147	0.904045	BR11	Ind	Bangladesh	90.24	23.51
W148	0.913621	BR24	Ind	India	77.2	28.6
W149	0.918409	93072	IndII	China	116.4	39.9
W150	0.872925	108S	IndII	Unknown	NA	NA
W152	0.906439	CDR22	IndII	China	116.4	39.9
W153	0.904045	Chenghui448	IndII	Sichuan	104.05	30.39
W154	0.916015	Fengaizhan	IndII	Guangdong	113.15	23.08
W155	0.83941	Gang46B	Ind	China	116.4	39.9
W156	0.875319	Gumei2hao	Ind	Sichuan	104.05	30.39
W157	0.822653	Huajingxian74	Ind	Guangdong	113.15	23.08
W159	0.853773	R644	IndII	China	116.4	39.9
W161	0.82744	Y134	IndII	China	116.4	39.9
W164	0.880106	Zaoxian14	Ind	Unknown	NA	NA
W165	0.892076	Zhong413	Ind	Zhejiang	120.09	30.14
W166	0.851379	Zhongyouzao81	Ind	Zhejiang	120.09	30.14
W167	0.690988	Zihui100	Ind	Anhui	117.18	37.51
W168	0.83941	Bg90-2	IndII	Brazil	-47.57	-15.45
W170	0.853773	PR106	IndII	Pakistan	73.08	33.4
W171	0.872925	TKM9	IndII	Philippines	121	14.6
W172	0.911227	Amo13 (Sana)	IndII	Unknown	NA	NA
W174	0.690881	Gayabyeo	IndII	Korea	127.03	37.35
W177	0.935166	MR185	IndII	Malaysia	101.7	3.2
W178	0.674231	Manawthukha	IndII	Philippines	121	14.6
W179	0.810683	Shwe Thwe Yin Hyv	IndII	Myanmar	96.15	16.8
W180	0.829834	Bg300	IndII	Sri Lanka	79.52	6.55
W185	0.887288	PSB RC 66	IndII	Philippines	121	14.6
W186	0.911227	TEQING	Ind	Philippines	121	14.6
W187	0.896864	IR68552-55-3-2	Ind	Philippines	121	14.6
W188	0.856167	IR66897B	IndII	Unknown	NA	NA
W194	0.805895	F6	IndII	Japan	139.8	35.7
W195	0.863349	452	IndII	Unknown	NA	NA
W197	0.875319	Ai-Zi-DAO	IndII	China	116.4	39.9
W198	0.825047	Babaomi	IndI	China	116.4	39.9
W199	0.916015	Diantun502	Ind	yunnan	102.41	25.04
W201	0.777169	Jiangxisimiao	IndII	Jiangxi	115.52	28.41
W203	0.908833	Linjintangdao	Ind	Unknown	NA	NA
W204	0.860955	Mengguandamagu	IndI	Unknown	NA	NA
W205	0.72929	Pengshantieganzhan	IndI	Unknown	NA	NA
W206	0.944742	Wumanggaonuo	Ind	Unknown	NA	NA
W211	0.801108	Basmati370	IndII	Philippines	121	14.6
W212	0.944742	Bhavani	Ind	India	77.2	28.6
W213	0.848986	IR50	IndII	India	77.2	28.6
W216	0.911227	Type3	IndII	India	77.2	28.6
W218	0.896864	TB154E-TB-2	IndII	Unknown	NA	NA
W221	0.892076	MR77 (seberang)	IndII	Philippines	121	14.6
W222	0.851379	IR6	IndII	Pakistan	73.08	33.4
W223	0.863349	At354	IndII	Sri Lanka	79.52	6.55
W224	0.813077	BG304	IndII	Sri Lanka	79.52	6.55
W227	0.820259	OM1706	IndII	Viet Nam	105.85	21.03
W228	0.880106	OM1723	IndII	Viet Nam	105.85	21.03
W231	0.858561	X23	IndII	Viet Nam	105.85	21.03
W233	0.918409	C70	Ind	Viet Nam	105.85	21.03
W234	0.899258	Q5	Ind	Viet Nam	105.85	21.03
W235	0.93756	Suiyangnian	IndI	Unknown	NA	NA
W236	0.899258	Pokhreli	IndII	Philippines	121	14.6
W238	0.904045	UPR191-66	IndII	India	77.2	28.6
W239	0.777169	ASD18	IndII	India	77.2	28.6
W240	0.731684	TGMS29	Ind	India	77.2	28.6
W241	0.856167	Phalguna	IndII	India	77.2	28.6
W243	0.884894	Dodda	IndII	Unknown	NA	NA
W248	0.944742	Heimichut	IndI	Unknown	NA	NA
W259	0.793926	Up15	IndII	Japan	139.8	35.7
W262	0.851379	Bintapan	IndI	Philippines	121	14.6
W263	0.829834	SADAJIRA-19-303	IndII	Unknown	NA	NA
W264	0.875319	CHOROFA	Ind	Philippines	121	14.6
W265	0.865743	La110	IndII	United States	-77.02	38.54
W267	0.904045	Yunhui72	Ind	China	116.4	39.9
W268	0.92559	Wudadaozhong	Ind	Korea, South	125.47	39
W270	0.863349	Yetuozai	Ind	Unknown	NA	NA
W271	0.825047	P59279	Ind	Unknown	NA	NA
W272	0.736195	Tsao wan ching	Ind	China	116.4	39.9
W274	0.877712	Er chiu ching	IndI	China	116.4	39.9
W276	0.856167	Pathma wee	Ind	Sri Lanka	79.52	6.55
W291	0.822653	IR 2071-625-1-252	IndII	Philippines	121	14.6
W293	0.880106	IR 8	IndII	Philippines	121	14.6
W295	0.841804	LEBONNET	IndII	United States	-77.02	38.54
W298	0.813077	IR 36	IndII	Philippines	121	14.6
W301	0.863349	IR 64	IndII	Philippines	121	14.6
W310	0.825047	BRRI DHAN 29	IndII	Bangladesh	90.24	23.51
W311	0.8825	PR 116	IndII	Punjab	73.55-76.5	29.3-32.32
W312	0.834622	CIGEULIS	IndII	Indonesia	106.45	-6.08
W313	0.877712	OM 2517	IndII	Viet Nam	105.85	21.03
W314	0.868137	BRRI DHAN 28	IndII	Bangladesh	90.24	23.51
W315	0.887288	CIBOGO	IndII	Indonesia	106.45	-6.08
W317	0.889682	CIHERANG	IndII	Indonesia	106.45	-6.08
W318	0.875319	Qiuqianbai	IndI	Anhui	117.18	37.51
W320	0.734078	Wenxiangnuo	Ind	Yunnan	102.41	25.04
W322	0.911227	Lengshuinuo	Ind	Yunnan	102.41	25.04

## Sheet: Table S2
Table S2. The candidate interacting proteins of PibH8.
Locus ID	Annotation
LOC_Os02g41630	phenylalanine ammonia-lyase, putative, expressed
LOC_Os08g16010	acetyltransferase, GNAT family
LOC_Os11g26850	erythronate-4-phosphate dehydrogenase, putative, expressed
LOC_Os03g50870	expressed protein
LOC_Os12g39110	zinc finger, C3HC4 type domain containing protein, expressed
LOC_Os01g12260	vacuolar ATP synthase subunit E, putative, expressed
LOC_Os03g47740	homeodomain protein, putative, expressed
LOC_Os09g34110	expressed protein
LOC_Os09g39400	histidine-containing phosphotransfer protein, putative, expressed
LOC_Os03g53960	transcriptional adaptor, putative, expressed
LOC_Os06g43790	transcription initiation factor TFIID subunit 1
LOC_Os03g50940	cytochrome coxidase assembly protein COX11, mitochondrial precursor, putative, expressed

## Sheet: Table S3
Table S3. Primers used in this study
Primer name	Sequence
PibH8-OE-F	TTACGAACGATAGCCGGTACCATGGAGGCGACGGCGGT
PibH8-OE-R	TCTAGAGGATCCCCGGGATCCCTACAGAATACTTAGATTTGGTTTG
PibH8-pRGEB32-F1	TAGGTCTCCGAGCTTTGAAGCGTTTTAGAGCTAGAA
PibH8-pRGEB32-R1	CGGGTCTCAGCTCCCTCTTCCTGCACCAGCCGGG
PibH8-pRGEB32-F2	TAGGTCTCCGGTCCAGCATGGGTTTTAGAGCTAGAA
PibH8-pRGEB32-R2	CGGGTCTCAGACCTGGTCTCTTGCACCAGCCGGG
PibH8-CR-F	GCATTGGTGGCAGAAGCA
PibH8-CR-R	CGAGAAAGTTCCTTCACAGACAC
PibH8-qPCR-F	GTAACCTGTTGAACCTGGAGAC
PibH8-qPCR-R	GATCCGGCATGGACGTATTT
PibH8-2301-PRO-F	TTGCATGCCTGCAGGTCGACATGGAGGCGACGGCGGT
PibH8-2301-PRO-R	CCCTTGCTCACCATGGATCCCAGAATACTTAGATTTGGTTTGTTCTTGT
PibH8-2301-CDS-F	GAGAGGTGAGCTGGCCAGCAATGGAGGCGACGGCGGTG
PibH8-2301-CDS-R	AGGTCGACTCTAGAGGATCCTCATTTATCATCATCATCTTTGTAATC
OsPAL1-OE-F	TACGAACGATAGCCGGTACC ATGGCGGGCAACGGGCCG
OsPAL1-OE-R	TGATCTTTGTAATCGGATCC GTTGATGGGAAGGGGCTC
OsFBK16-OE-F	TACGAACGATAGCCGGTACCATGGGTTACAACGAGCTGAT
OsFBK16-OE-R	TGATCTTTGTAATCGGATCCGATTTCTAGAAGGCAGGCGG
OsPAL1-TKC-F	AGGCCGGCAATGTAGGACAGGTTTTAGAGCTAGAAATAGCAAGTTA
OsPAL1-TKC-R	CTGTCCTACATTGCCGGCCTGCCACGGATCATCTGCACAACTC
OsFBK16-TKC-F	GTGTGCCGGGGAACTCGTACGTTTTAGAGCTAGAAATAGCAAGTTA
OsFBK16-TKC-R	GTACGAGTTCCCCGGCACACAACCTGAGCCTCAGCGCAGC
OsPAL1-CR-F	CCAAATCCCGATGCGAGTT
OsPAL1-CR-R	ACCTTCTTGGCGTGGCTCA
OsFBK16-CR-F	ATGGGTTACAACGAGCTGAT
OsFBK16-CR-R	GATTTCTAGAAGGCAGGCGG
OsPAL1-qPCR-F	CGCCATGGCCTCCTACTG
OsPAL1-qPCR-R	GCTCTGGACATGGTTGGTGAT
OsPAL2-qPCR-F	GCATCAGCTTCCAACTCG
OsPAL2-qPCR-R	GGTTTCGCACTCCATTACAGA
OsPAL3-qPCR-F	GCGCTTCATGGTGGTAACTTC
OsPAL3-qPCR-R	TTGCGAGGCGAGTGTTGTC
OsPAL4-qPCR-F	CGGTGTTGTTTTTATCTGGTGAAT
OsPAL4-qPCR-R	GCCGCTATGCAACGAAGAA
OsPAL5-qPCR-F	GACGATACGTGCACCGAAATAA
OsPAL5-qPCR-R	TGAGCGTACGAGAAGCCTTCA
OsPAL6-qPCR-F	GCTCTTCCGCACACACAACTC
OsPAL6-qPCR-R	TTGCTCGAGCGGTTTGC
OsPAL7-qPCR-F	TCGACCTGCGCCACATC
OsPAL7-qPCR-R	GAGTTGGTGCTCAGCGTCTTC
OsPAL8-qPCR-F	CGGTGTCAACGGCTCAGGG
OsPAL8-qPCR-R	GAGGTGGCTCCCCGCAAC
PibH8-P223-F	ACAAGTTTGTACAAAAAAGCAGGCTTCATGGAGGCGACGGCGGTG
PibH8-P223-R	ACCACTTTGTACAAGAAAGCTGGGTACAGAATACTTAGATTTGGTTTGTTCTTGT
PibH8CN-P223-R	ACCACTTTGTACAAGAAAGCTGGGTACTCTGATTTCATCTTAGTGGAATCTGA
OsPAL1-P223-F	ACAAGTTTGTACAAAAAAGCAGGCTTAATGGCGGGCAACGGGCCG
OsPAL1-P223-R	ACCACTTTGTACAAGAAAGCTGGGTAGTTGATGGGAAGGGGCTC
OsPAL5-attB-F	ACAAGTTTGTACAAAAAAGCAGGCTTAATGGCGAGCCAGACCGCC
OsPAL5-attB-R	ACCACTTTGTACAAGAAAGCTGGGTAGCAGATGGGCAGGGGCTC
PibH8-nLUC-F	CGGCGCGCCACTAGTGTCGACATGGAGGCGACGGCGGTG
PibH8CN-nLUC-R	CGCGTACGAGATCTGGTCGACCTCTGATTTCATCTTAGTGGAATCTGA
PibH8-cLUC-F	TACGCGTCCCGGGGCGGTACCATGGAGGCGACGGCGGTG
PibH8CN-cLUC-R	ACGAAAGCTCTGCAGGTCGACTCACTCTGATTTCATCTTAGTGGAATCTGA
PibH8-nLUC-R	CGCGTACGAGATCTGGTCGACCAGAATACTTAGATTTGGTTTGT
PibH8-cLUC-R	ACGAAAGCTCTGCAGGTCGACTTACAGAATACTTAGATTTGGTTTGT
OsPAL1-nLUC-F	CGCGTACGAGATCTGGTCGACATGGCGGGCAACGGGCCG
OsPAL1-nLUC-R	CGCGTACGAGATCTGGTCGACGTTGATGGGAAGGGGCTC
OsPAL1-cLUC-F	TACGCGTCCCGGGGCGGTACCATGGCGGGCAACGGGCCG
OsPAL1-cLUC-R	ACGAAAGCTCTGCAGGTCGACGTTGATGGGAAGGGGCTC
OsFBK16-cLUC-F	TACGCGTCCCGGGGCGGTACC ATGGGTTACAACGAGCTGAT
OsFBK16-cLUC-R	ACGAAAGCTCTGCAGGTCGAC TTAGATTTCTAGAAGGCAGGCGG
OsPAL5-nLUC-F	CGGCGCGCCACTAGTGTCGACATGGCGAGCCAGACCGCC
OsPAL5-nLUC-R	CGCGTACGAGATCTGGTCGACGCAGATGGGCAGGGGCTC
OsPAL5-nLUC-F	TACGCGTCCCGGGGCGGTACCATGGCGAGCCAGACCGCC
OsPAL5-nLUC-R	ACGAAAGCTCTGCAGGTCGACGCAGATGGGCAGGGGCTC
OsPAL1-BK-F	TGGCCATGGAGGCCGAATTCATGGCGGGCAACGGGCCG
OsPAL1-N-BK-R	CGCTGCAGGTCGACGGATCCCACACCGATGGGGGTGCC
OsPAL1-C-BK-F	TGGCCATGGAGGCCGAATTCTCCATGGACAACGCCCGT
OsPAL1-BK-R	CGCTGCAGGTCGACGGATCCGTTGATGGGAAGGGGCTC
PibH8-BK-F	TGGCCATGGAGGCCGAATTCATGGAGGCGACGGCGGTG
PibH8CN-BK-R	CGCTGCAGGTCGACGGATCCCTCTGATTTCATCTTAGTGGAATCTGA
OsPAL5-GST-F	CTGGTTCCGCGTGGATCCATGGCGAGCCAGACCGCC
OsPAL5-GST-R	GCGGCCGCTCGAGTCGACGCAGATGGGCAGGGGCTC
OsPAL1-GST-F	CTGGTTCCGCGTGGATCCATGGCGGGCAACGGGCCG
OsPAL1-GST-R	ATGCGGCCGCTCGAGTCGACGTTGATGGGAAGGGGCTC
PibH8-His-F	GATATCGGATCCGAATTCATGGAGGCGACGGCGGTG
PibH8CN-His-R	GGCCGCAAGCTTGTCGACCTCTGATTTCATCTTAGTGGAATCTGA
OsFBK16-MBP-F	AGGGAAGGATTTCAGAATTCATGGGTTACAACGAGCTGAT
OsFBK16-MBP-R	AGGTCGACTCTAGAGGATCCTTAGATTTCTAGAAGGCAGGCGG
OsFBK16-HA-F	TTCCAGATTACGCGGGTACCATGGGTTACAACGAGCTGAT
OsFBK16-HA-R	AACGATCGGGAATTGGATCCTTAGATTTCTAGAAGGCAGGCGG
PibH8-Flag-F	TACGAACGATAGCCGGTACCATGGAGGCGACGGCGGTG
PibH8CN-flag-R	TGATCTTTGTAATCGGATCCCTCTGATTTCATCTTAGTGGAATCTGA
PibH8-pM999-Flag-F	ATGATGATGATAAAGGTACCATGGAGGCGACGGCGGTG
PibH8-pM999-Flag-R	AACGATCGGGAATTGGATCCTTACAGAATACTTAGATTTGGTT
OsPAL1-YFP-F	GCAGATCTATCGATTCTAGAATGGCGGGCAACGGGCCG
OsPAL1-YFP-R	TTGCTCACCATGGCTCTAGAGTTGATGGGAAGGGGCTC
OsPAL5-YFP-F	GCAGATCTATCGATTCTAGAATGGCGAGCCAGACCGCC
OsPAL5-YFP-R	TTGCTCACCATGGCTCTAGAGCAGATGGGCAGGGGCTC
PibH8C/YFP-R	TTGCTCACCATGGCTCTAGACAGAATACTTAGATTTGGTT
PibH8-PRO-F	TATAGGGCGAATTGGGTACCAGAGGAGATAGGGAAGAAAGATGAG
PibH8-PRO-R	GCTCTAGAACTAGTGGATCCTGCTGGCCAGCTCACCTCT
Id8X2700-F	ACAACCCAACACATCCTTGC
Id8X2700-R	TTTAGGAAGTTGCCGCTGTG
Id8X2686-F	ACTGGTAATGATTGAGGTGTTTCA
Id8X2686-R	GTGTTTAAACCAGCAACCAGC
Id8X2713-F	GAAGTTCCCTGAGGGTCTCG
Id8X2713-R	GTGAATCATGCCGCGTACTT
Id8X2742-F	TCTGAGAAGCAGCTAGTAGGA
Id8X2742-R	ACAGTTTGAGACGCAGCTTC
qMoPot2F	ACGACCCGTCTTTACTTATTTGG
qMoPot2R	AAGTAGCGTTGGTTTTGTTGGAT
qgUBQF	TTCTGGTCCTTCCACTTTCAG
qgUBQR	ACGATTGATTTAACCAGTCCATGA
